# Supplementary material for: Improving UV Stability of SiO2/SiNx-Passivated Silicon Photodiodes Through Shallow Junction Implantation and Oxide Regrowth
Source: Sensors (Basel). 2026 Jun 24;26(13):3991. doi: 10.3390/s26133991 (PMC13364108; doi:10.3390/s26133991)
Supplement: Supplementary file 1 [file sensors-26-03991-s001.zip]

Archive with 1 entries (1 files):
- sensors-4372294-supplementary.pdf
